# Supplementary material for: Rapid Microwave-Assisted Synthesis of N/TiO2/rGO Nanoparticles for the Photocatalytic Degradation of Pharmaceuticals
Source: Nanomaterials (Basel). 2022 Nov 11;12(22):3975. doi: 10.3390/nano12223975 (PMC9696933; doi:10.3390/nano12223975)
Supplement: Supplementary file 1 [file nanomaterials-12-03975-s001.zip]

Archive with 1 entries (1 files):
- nanomaterials-2011251-supplementary.pdf
